# Supplementary material for: The ChIP-seq-Defined Networks of Bcl-3 Gene Binding Support Its Required Role in Skeletal Muscle Atrophy
Source: PLoS One. 2012 Dec 10;7(12):e51478. doi: 10.1371/journal.pone.0051478 (PMC3519692; doi:10.1371/journal.pone.0051478)
Supplement: Table S1 — A table of the 858 genes with ChIPseeqer-defined Bcl-3 binding peaks in their promoter regions (−4 kb to +2 kb relative to TSS). The 845 peaks in promoters from the 2817 total peaks of unloading vs. control Bcl-3 binding map to 858 genes since some peaks are within guideline distances of the TSS of two genes. A cursory assignment of gene categories and functions was carried out using the Gene database of NCBI (http://www.ncbi.nlm.nih.gov/sites/entrez?db=gene). The columns are A, Functional Category (in the broad sense); B, Gene Symbol; C, Gene Function Description; and D–H supplemental and alternative functional information for some of the genes. (XLSX) [file pone.0051478.s003.xlsx]

## Sheet: Genes list of Bcl-3 peaks 
Functional category	Gene symbol	Gene function description
Binding	Ftl1	Binding
	Whamm	Binding (actin)
	Nwd1	Binding (ATP)
	Efcab2	Binding (Calcium)
	Marcks	binding (calmodulin, actin)
	Mbd5	Binding (chromatin, DNA)
	Luc7l2	Binding (enzyme, metal ion)
	Bpil2	Binding (lipid)
	Gm13251	Binding (metal ion)
	Zbtb37	Binding (metal ion)
	Zfp560	Binding (metal ion)
	Zfp619	Binding (metal ion)
	Zfp788	Binding (metal ion)
	Zfp874b	Binding (metal ion)
	Znhit2-ps	Binding (metal ion)
	Zc3h10	Binding (metal ion, nucleic acid)
	Zfp706	Binding (metal ion, zinc)
	Jrk	Binding (mRNA, DNA)
	Gpn2	Binding (nucleotide)
	Sumf2	Binding (protein)
	Gemin4	Binding (ribonucleoprotein complex binding)
	Cherp	Binding (RNA)
	Nufip2	Binding (RNA)
	Secisbp2	Binding (RNA)
	Ptms	Binding (zinc ion)
	Rnf44	Binding (zinc ion)
	Zc3h6	Binding (zinc ion, nucleic acid)
	Zcchc7	Binding (zinc ion, nucleic acid)
Carbohydrate metabolism	Bpgm	Carbohydrate metabolism
	Gbe1	Carbohydrate metabolism
	Hagh	Carbohydrate metabolism
	Idh3b	Carbohydrate metabolism
	Pcx	Carbohydrate metabolism
	Pdk2	Carbohydrate metabolism	Post-translational modification (phosphorylation)
	Pfkl	Carbohydrate metabolism
	Pgam2	Carbohydrate metabolism
	Phka1	Carbohydrate metabolism
	Pygm	Carbohydrate metabolism
Cell cycle	Acin1	Cell cycle	Cell death/ survival	Development, growth and differentiation
	Akap8	Cell cycle	Cell death/ survival
	Anapc13	Cell cycle
	Bcat2	Cell cycle
	Cdk10	Cell cycle
	Cdk5r1	Cell cycle	Cell death/ survival	Development, growth and differentiation
	Cdk5rap1	Cell cycle
	Cdkl3	Cell cycle
	Cdkn3	Cell cycle
	Cep63	Cell cycle
	Cetn3	Cell cycle
	Clk1	Cell cycle	Cell death/ survival
	Cspp1	Cell cycle
	Cyr61	Cell cycle	Cell death/ survival	Development, growth and differentiation
	Degs1	Cell cycle
	Dtymk	Cell cycle	Cell death/ survival
	Dyrk1b	Cell cycle
	Ercc1	Cell cycle	Cell death/ survival	Development, growth and differentiation	Transport	Lipid metabolism
	Esco1	Cell cycle
	Gas1	Cell cycle	Cell death/ survival
	Gigyf2	Cell cycle	Development, growth and differentiation
	Gspt1	Cell cycle
	Haus6	Cell cycle
	Hjurp	Cell cycle
	Ing1	Cell cycle	Cell death/ survival	Development, growth and differentiation	Transport
	Itgb1	Cell cycle	Cell death/ survival	Development, growth and differentiation
	Kif11	Cell cycle
	Med29	Cell cycle	Cell death/ survival
	Morc3	Cell cycle
	Mphosph9	Cell cycle
	Nae1	Cell cycle	Cell death/ survival
	Ncapd3	Cell cycle
	Nek9	Cell cycle
	Nup214	Cell cycle	Transport
	Nup43	Cell cycle
	Papd7	Cell cycle
	Pelo	Cell cycle	Development, growth and differentiation	Morphology
	Phf13	Cell cycle
	Pim3	Cell cycle	Cell death/ survival	Development, growth and differentiation
	Pitpna	Cell cycle	Cell death/ survival	Development, growth and differentiation	Transport	Morphology	Lipid metabolism
	Plk2	Cell cycle	Cell death/ survival	Development, growth and differentiation
	Plk5	Cell cycle
	Prmt1	Cell cycle	Development, growth and differentiation
	Rad18	Cell cycle	Cell death/ survival
	Ralb	Cell Cycle	Cell death/ survival
	Rassf1	Cell cycle	Cell death/ survival
	Rfwd2	Cell cycle	Cell death/ survival
	Rrm2b	Cell cycle	Cell death/ survival	Development, growth and differentiation
	S100a4	Cell cycle	Cell death/ survival
	Sel1l	Cell cycle
	Sgol1	Cell cycle
	Sh2b3	Cell cycle
	Spry2	Cell cycle	Cell death/ survival	Development, growth and differentiation	Morphology
	Srsf2	Cell cycle	Cell death/ survival
	Stk11	Cell cycle	Cell death/ survival	Development, growth and differentiation	Morphology
	Sugt1	Cell cycle
	Tbrg4	Cell cycle
	Trim35	Cell cycle	Cell death/ survival	Development, growth and differentiation
	Tubb2c	Cell cycle
	Ywhae	Cell cycle	Cell death/ survival
	Ywhag	Cell cycle	Cell death/ survival	Development, growth and differentiation	Morphology
	Zfp110	Cell cycle	Cell death/ survival	Development, growth and differentiation
	Zfp346	Cell cycle	Cell death/ survival
Cell death/ survival	Akt1s1	Cell death/ survival
	Aldoa	Cell death/ survival
	Ank3	Cell death/ survival
	Anxa5	Cell death/ survival
	Apip	Cell death/ survival
	Arhgap12	Cell death/ survival
	Arhgdia	Cell death/ survival
	Asph	Cell death/ survival
	Atp5a1	Cell death/ survival
	Atpif1	Cell death/ survival
	Bcl2l13	Cell death/ survival
	Canx	Cell death/ survival
	Ccar1	Cell death/ survival
	Cd244	Cell death/ survival
	Cd47	Cell death/ survival
	Cd8a	Cell death/ survival
	Clns1a	Cell death/ survival
	Cnn2	Cell death/ survival
	Cox5a	Cell death/ survival
	Crip1	Cell death/ survival
	Dck	Cell death/ survival
	Dhodh	Cell death/ survival
	Dpf2	Cell death/ survival
	Fam162a	Cell death/ survival
	Fancm	Cell death/ survival
	Fau	Cell death/ survival
	Ghitm	Cell death/ survival
	H1f0	Cell death/ survival
	Itm2b	Cell death/ survival
	Jtb	Cell death/ survival
	Lcmt1	Cell death/ survival
	Ltbr	Cell death/ survival
	Map1lc3b	Cell death/ survival
	Mir203	Cell death/ survival
	Nme3	Cell death/ survival
	Tpmt	Cell death/ survival
	Utp11l	Cell death/ survival
Cellular biosynthesis	Ddx54	Cellular biosynthesis
	Prdx5	Cellular biosynthesis
	Amd2	Cellular biosynthesis (amine)
	Ccbl2	Cellular biosynthesis (amino acid)
	Gyg	Cellular biosynthesis (glycogen)
	B3galt4	Cellular biosynthesis (glycoprotein)
	Adss	Cellular biosynthesis (nucleobase)
	Atp5b	Cellular biosynthesis (nucleobase)
	Atp5d	Cellular biosynthesis (nucleobase)
	Atp5j	Cellular biosynthesis (nucleobase)
	Atp5k	Cellular biosynthesis (nucleobase)	Transport
	Atp5s	Cellular biosynthesis (nucleobase)	Cell death/ survival
	Banf1	Cellular biosynthesis (nucleobase)
	Qtrtd1	Cellular biosynthesis (nucleobase)
	Alas1	Cellular biosynthesis (porphyrin)
	B3gat3	Cellular biosynthesis (proteoglycans)
	Rpl5	Cellular biosynthesis (rRNA processing)
	Srr	Cellular biosynthesis (serine
Cellular component organization/ assembly	Arpc4	Cellular component assembly
	Cdan1	Cellular component assembly
	Cenpl	Cellular component assembly
	Cep135	Cellular component assembly
	Coq10a	Cellular component assembly
	Coq10b	Cellular component assembly
	Cript	Cellular component assembly
	Csrp1	Cellular component assembly
	Cstad	Cellular component assembly
	Ctnna3	Cellular component assembly
	Fcho2	Cellular component assembly
	Hps5	Cellular component assembly
	Isca1	Cellular component assembly
	Iscu	Cellular component assembly
	Mpp5	Cellular component assembly
	Neat1	Cellular component assembly
	Tmem216	Cellular component assembly (cell projection organization)
	Tsga10	Cellular component assembly (cell projection organization)
	Ndufaf3	Cellular component assembly (mitochondrial respiratory chain complex I assembly)
	Lsm14a	Cellular component assembly (mRNA processing body)
	Zswim6	Cellular component assembly (neuron projection morphogenesis)
	Tor1aip1	Cellular component assembly (nuclear membrane organization)
	Hnrnpk	Cellular matabolism (RNA processing)	Signaling
Cellular metabolism	Cdadc1	Cellular metabolism
	Cwf19l2	Cellular metabolism
	Glt28d2	Cellular metabolism
	Gstt2	Cellular metabolism (amino acid)
	Ugt1a1	Cellular metabolism (aromatic compound)
	Slc5a6	Cellular metabolism (biotin)
	Tomt	Cellular metabolism (catecholamine)
	D2hgdh	Cellular metabolism (dehydrogenase)
	Dnase1l1	Cellular metabolism (DNA catabolic)
	Eme2	Cellular metabolism (DNA catabolic)
	Fbxo18	Cellular metabolism (DNA catabolic)
	Mnd1	Cellular metabolism (DNA recombination)
	Mdc1	Cellular metabolism (DNA repair)
	Ugp2	Cellular metabolism (glucose 1-phosphate metabolic process)
	Pgap3	Cellular metabolism (glycerophospholipid metabolic process)
	Erp44	Cellular metabolism (glycoprotein)
	Pigp	Cellular metabolism (GPI anchor biosynethetic process)
	Hebp1	Cellular metabolism (heme)
	Uroc1	Cellular metabolism (histidine)
	Acyp2	Cellular metabolism (hydrolase)
	Fahd1	Cellular metabolism (hydrolase)
	Ndst2	Cellular metabolism (hydrolase)
	Nudt18	Cellular metabolism (hydrolase)
	Ippk	Cellular metabolism (inositol phosphorylation)
	Brp44	Cellular metabolism (ketone)
	Oplah	Cellular metabolism (ketone)
	Trim41	Cellular metabolism (ligase activity)
	Scly	Cellular metabolism (lyase, transferase)
	Nsun5	Cellular metabolism (methylation)
	Rg9mtd2	Cellular metabolism (methylation)
	Rg9mtd3	Cellular metabolism (methylation)
	Setd1a	Cellular metabolism (methylation)
	Trmt112	Cellular metabolism (methylation)
	Klc4	Cellular metabolism (mictrotubule motor activity)
	Lsm7	Cellular metabolism (mRNA catabolic process)
	Hnrpll	Cellular metabolism (mRNA processing)
	Sart1	Cellular metabolism (mRNA processing)
	Smndc1	Cellular metabolism (mRNA processing)	Cell death/ survival
	Snrnp27	Cellular metabolism (mRNA processing)
	Snrpd3	Cellular metabolism (mRNA processing)
	Srsf1	Cellular metabolism (mRNA processing)
	Srsf7	Cellular metabolism (mRNA processing)
	Osgep	Cellular metabolism (ncRNA)
	Exosc9	Cellular metabolism (nuclear rRNA catabolism)
	Adal	Cellular metabolism (nucleobase)
	Mccc2	Cellular metabolism (nucleobase)
	Dnajc7	Cellular metabolism (protein folding)
	Dnajc8	Cellular metabolism (protein folding)
	Scarb2	Cellular metabolism (protein targeting)
	Mpv17	Cellular metabolism (reactive oxygen species metabolism)	Development, growth and differentiation
	Tbc1d17	Cellular metabolism (regulation)
	Fus	Cellular metabolism (RNA processing)
	Sart3	Cellular metabolism (RNA processing)
	Scnm1	Cellular metabolism (RNA processing)
	Mrm1	Cellular metabolism (RNA processing/ methylation)
	Txnl4a	Cellular metabolism (RNA splicing)
	Spcs2	Cellular metabolism (signal peptide processing)
	Ints5	Cellular metabolism (snRNA processing)
	Ints6	Cellular metabolism (snRNA processing)
	Pdhx	Cellular metabolism (transferase)
	Tnnt3	Cellular metaoblism regulation (ATPase)
Chromatin modification	Hlcs	Chromatin modification	Cell proliferation
	Smarcd2	Chromatin modification
	Wbp7	Chromatin modification
	Phf15	Chromatin modification (acetylation)
	Kdm1b	Chromatin modification (methylation)
	Lcmt2	Chromatin modification (methylation)
Cytoskeleton	Actr10	Cytoskeleton
	Actr6	Cytoskeleton
	Coro6	Cytoskeleton
	Krt32	Cytoskeleton
	Lamc1	Cytoskeleton	Development, growth and differentiation
	Myom2	Cytoskeleton
	Myoz1	Cytoskeleton
	Thap6	Cytoskeleton
	Tubb5	Cytoskeleton
	Tubgcp6	Cytoskeleton
Development, growth and differentiation	Amd1	Development, growth and differentiation
	Anxa7	Development, growth and differentiation	Cell death/ survival
	Apc	Development, growth and differentiation	Transport	Lipid metabolism	Cell Cycle	Cell death/ survival
	Cd164	Development, growth and differentiation
	Cnpy3	Development, growth and differentiation
	Cycs	Development, growth and differentiation	Morphology	Cell death/ survival
	Dazap1	Development, growth and differentiation	Cell death/ survival
	Dcbld2	Development, growth and differentiation
	Dhx32	Development, growth and differentiation
	Eya3	Development, growth and differentiation
	Fes	Development, growth and differentiation	Cell death/ survival
	Fth1	Development, growth and differentiation	Cell death/ survival
	Gdf1	Development, growth and differentiation
	Glg1	Development, growth and differentiation
	Hist1h1c	Development, growth and differentiation	Morphology	Cell death/ survival
	Hist4h4	Development, growth and differentiation
	Hk2	Development, growth and differentiation	Morphology	Cell death/ survival
	Idh3g	Development, growth and differentiation	Carbohydrate metabolism
	Igsf9	Development, growth and differentiation
	Invs	Development, growth and differentiation
	Itgb1bp3	Development, growth and differentiation
	Kif5b	Development, growth and differentiation	Morphology	Cell death/ survival
	Lrrc8a	Development, growth and differentiation
	Mir191	Development, growth and differentiation
	Mir345	Development, growth and differentiation
	Myst2	Development, growth and differentiation	Morphology	Cell death/ survival
	Ncl	Development, growth and differentiation	Cell death/ survival
	Nhej1	Development, growth and differentiation	cellular metabolism (DNA recombination)
	Orc4	Development, growth and differentiation
	Pldn	Development, growth and differentiation
	Polg	Development, growth and differentiation
	Ppap2b	Development, growth and differentiation	Morphology	Post-translational modification
	Prelid1	Development, growth and differentiation	Immune/ inflammatory
	Procr	Development, growth and differentiation	Morphology	Cell death/ survival
	Psap	Development, growth and differentiation	Cell cycle	Cell death/ survival	Morphology
	Rasa1	Development, growth and differentiation	Morphology	Cell death/ survival
	Rbm38	Development, growth and differentiation	Cell cycle
	Rmi1	Development, growth and differentiation
	Rorc	Development, growth and differentiation
	Sema4a	Development, growth and differentiation
	Sgk3	Development, growth and differentiation
	Six5	Development, growth and differentiation
	Snta1	Development, growth and differentiation	Morphology
	Snx1	Development, growth and differentiation	Morphology
	Srrt	Development, growth and differentiation	Cell death/ survival
	Stim2	Development, growth and differentiation	Cell death/ survival
	Stk36	Development, growth and differentiation
	Taz	Development, growth and differentiation
	Tcf7l2	Development, growth and differentiation	Transcription	Cell death/ survival
	Tex19.1	Development, growth and differentiation
	Thbd	Development, growth and differentiation	Cell death/ survival
	Tmem57	Development, growth and differentiation
	Tnrc6a	Development, growth and differentiation	Cell death/ survival
	Trappc9	Development, growth and differentiation
	Tspyl2	Development, growth and differentiation
	Tssk3	Development, growth and differentiation
	Ttc3	Development, growth and differentiation
	U05342	Development, growth and differentiation
	Wasl	Development, growth and differentiation	Morphology	Cell death/ survival
	Zfp568	Development, growth and differentiation
Lipid metabolism	Acaa1a	Lipid metabolism
	Acbd3	Lipid metabolism
	Ddhd2	Lipid metabolism
	Dgat2	Lipid metabolism	Transport	Cell death/ survival
	Ech1	Lipid metabolism
	Fgf15	Lipid metabolism	Transport	Cell death/ survival
	Lipa	Lipid metabolism	Transport	Morphology	Cell death/ survival
	Lypla2	Lipid metabolism
	Mecr	Lipid metabolism
	Pafah1b2	Lipid metabolism
	Pcmt1	Lipid metabolism	Development, growth and differentiation	Transport	Cell death/ survival
	Pla2g6	Lipid metabolism	Transport	Morphology	Cell death/ survival
	Pld2	Lipid metabolism	Transport	Cell death/ survival
	Pnpla8	Lipid metabolism	Development, growth and differentiation	Transport	Cell death/ survival
	Por	Lipid metabolism	Development, growth and differentiation	Transport	Cell death/ survival
Morphology	Atp2a1	Morphology	Cell death/ survival
	Cmah	Morphology	Cell death/ survival
	Dap3	Morphology	Cell death/ survival
	Evx2	Morphology
	Fis1	Morphology	Cell death/ survival
	Palmd	Morphology
	Slc25a4	Morphology	Cell death/ survival
	Sos1	Morphology
	Ulk1	Morphology
Unknown function	Angel1	N/A
	Angel2	N/A
	Ankrd16	N/A
	Ankrd39	N/A
	Atxn7l2	N/A
	Bahcc1	N/A
	Bend3	N/A
	Bola1	N/A
	Bsdc1	N/A
	C2cd2	N/A
	Ccdc126	N/A
	Ccdc58	N/A
	Ccdc84	N/A
	Ccdc90a	N/A
	Cox16	N/A
	D14Abb1e	N/A
	D17Wsu92e	N/A
	D8Ertd738e	N/A
	Ddx26b	N/A
	Dpy19l4	N/A
	Dtwd2	N/A
	Esyt2	N/A
	Etohd2	N/A
	Fam100a	N/A
	Fam105b	N/A
	Fam122a	N/A
	Fam134a	N/A
	Fam189b	N/A
	Fam53b	N/A
	Fam63b	N/A
	Fam86	N/A
	Fank1	N/A
	Gas5	N/A
	Gcat	N/A
	Gm15427	N/A
	Gm15698	N/A
	Gm2518	N/A
	Gm628	N/A
	Gtl3	N/A
	Heatr3	N/A
	Hist1h4c	N/A
	Hnrnpul2	N/A
	Ifitm7	N/A
	Ifrd2	N/A
	Iqch	N/A
	Itfg2	N/A
	Klhl26	N/A
	Laptm4a	N/A
	Letm2	N/A
	Lrrc27	N/A
	Lrrc59	N/A
	Lrrc61	N/A
	Ly6g6f	N/A
	Lysmd1	N/A
	Mfap1a	N/A
	Mfsd11	N/A
	Mir677	N/A
	Mir707	N/A
	Nprl3	N/A
	Ociad1	N/A
	Odf3l2	N/A
	ORF63	N/A
	Pcf11	N/A
	Pnrc1	N/A
	Pvt1	N/A
	Rrp15	N/A
	Rwdd1	N/A
	Samd7	N/A
	Serf2	N/A
	Sh2d4b	N/A
	Smtnl2	N/A
	Snhg8	N/A
	Snora24	N/A
	Snora68	N/A
	Snord104	N/A
	Snord37	N/A
	Snord38a	N/A
	Snord47	N/A
	Snord58b	N/A
	Snord82	N/A
	Snx21	N/A
	Ssbp4	N/A
	Tm9sf4	N/A
	Tmc3	N/A
	Tor1aip2	N/A
	Trp53i13	N/A
	Tssc4	N/A
	Tstd2	N/A
	Ttc32	N/A
	Ttc9c	N/A
	Usmg5	N/A
	Wdhd1	N/A
	Wdr27	N/A
	Wdr76	N/A
	Xlr	N/A
	Zbtb45	N/A
	Zfp623	N/A
	Zfp862	N/A
	Tmem115	N/A (transmembrane protein)
	Tmem116	N/A (transmembrane protein)
	Tmem179b	N/A (transmembrane protein)
	Tmem184b	N/A (transmembrane protein)
	Tmem189	N/A (transmembrane protein)
	Tmem213	N/A (transmembrane protein)
	Tmem39a	N/A (transmembrane protein)
	Tmem44	N/A (transmembrane protein)
	Tmem69	N/A (transmembrane protein)
	Tmem88	N/A (transmembrane protein)
	Tmtc1	N/A (transmembrane protein)
Other categories	Clstn3	Others (cell adhesion)
	Negr1	Others (cell adhesion)
	Pcdh17	Others (cell adhesion)
	Pvrl1	Others (cell adhesion)
	Tcam1	Others (cell adhesion)
	Gjb6	Others (cell communication)
	Rundc2a	Others (cell communication)
	Snx15	Others (cell communication)
	Zcchc14	Others (cell communication)
	Fam96a	Others (Chromosome segregation)
	Bat5	Others (Immune/ inflammatory)
	Cmtm3	Others (Immune/ inflammatory)
	Cxcl1	Others (Immune/ inflammatory)
	Polr3f	Others (Immune/ inflammatory)
	Mat2a	Others (response to chemical stimulus)
	Mir425	Others (response to chemical stimulus)
	Xrra1	Others (response to X-ray)
	Them4	Others (virus-host interaction)
oxidation-reduction process	Dio1	oxidation-reduction process
	Foxred1	oxidation-reduction process
	Glyr1	oxidation-reduction process
	L2hgdh	oxidation-reduction process	Cellular metabolism (protein)
	Lbr	oxidation-reduction process
	Mosc1	oxidation-reduction process	Cellular metabolism (nitrogen compound)
	Ptgr2	oxidation-reduction process
	Rsad1	oxidation-reduction process
	Tm7sf2	oxidation-reduction process	Lipid metabolism
Post-translational modification	Ctdp1	Post-translational modification
	Ddost	Post-translational modification
	Dusp4	Post-translational modification
	Fkbp3	Post-translational modification
	Mtmr4	Post-translational modification
	Pigf	Post-translational modification
	Ppp1r15b	Post-translational modification	Cell death/ survival
	Ptpn21	Post-translational modification
	Ptpru	Post-translational modification
	Smg6	Post-translational modification
	Smg7	Post-translational modification
	Thnsl2	Post-translational modification
	St3gal1	Post-translational modification
	Pdf	post-translational modification (deformylase)
	Mtmr10	Post-translational modification (dephosphorylation)
	Mtmr14	Post-translational modification (dephosphorylation)
	Ptp4a3	Post-translational modification (dephosphorylation)
	Ssu72	Post-translational modification (dephosphorylation)	Cellular metabolism (mRNA processing)
	Otud7b	Post-translational modification (de-Ub)	Signaling
	Adck1	Post-translational modification (kinase)
	Ppp1r12b	post-translational modification (phosphatase)
	Dusp3	Post-translational modification (phosphatases)	Cell Cycle	Cell death/ survival
	Ppm1g	Post-translational modification (phosphatases)
	Ppp1cb	Post-translational modification (phosphatases)
	Ppp1r12a	Post-translational modification (phosphatases)	Transcription	Cell Cycle
	Pank2	Post-translational modification (phosphorylation)
	Stk32c	Post-translational modification (phosphorylation)
	Stk35	Post-translational modification (phosphorylation)
	Tssk6	Post-translational modification (phosphorylation)
	Uckl1	Post-translational modification (phosphorylation)
	Ufc1	post-translational modification (phosphorylation)
	Ttll3	Post-translational modification (polyclycylation)
	Lrrn3	Post-translational modification (protein phosphorylation regulation)
Protein catabolism	Adam17	Protein catabolism	Cell death/ survival
	Adam7	Protein catabolism
	Adamts6	Protein catabolism
	Derl3	Protein catabolism
	Foxo6	Protein catabolism
	Ppt1	Protein catabolism	Cell death/ survival	Transport
	Psen1	Protein catabolism	Cell cycle	Cell death/ survival	Development, growth and differentiation	Transport	Morphology
	Sod1	Protein catabolism	Cell cycle	Cell death/ survival	Transport	Lipid metabolism
	Clpp	Protein catabolism (peptidase)
	Dnpep	Protein catabolism (proteolysis)
	Rhbdl1	Protein catabolism (proteolysis)
	Tmprss6	Protein catabolism (proteolysis)
	Ufsp1	Protein catabolism (proteolysis)
	Xpnpep1	Protein catabolism (proteolysis)
	Arih2	Protein catabolism (Ubiquitination)
	Ate1	Protein catabolism (Ubiquitination)	Cell death/ survival	Development, growth and differentiation
	Atg3	Protein catabolism (Ubiquitination)	Cell death/ survival
	Bag5	Protein catabolism (Ubiquitination)	Cell death/ survival
	Cul2	Protein catabolism (Ubiquitination)	Cell Cycle
	Cul7	Protein catabolism (Ubiquitination)	Development, growth and differentiation
	Dnajc27	Protein catabolism (Ubiquitination)
	Fbxl15	Protein catabolism (Ubiquitination)	Signaling
	Fbxo22	Protein catabolism (Ubiquitination)
	Fbxo24	Protein catabolism (Ubiquitination)
	Fbxo6	Protein catabolism (Ubiquitination)
	Fbxw9	Protein catabolism (Ubiquitination)
	Hspa2	Protein catabolism (Ubiquitination)	Cell death/ survival
	Hspa5	Protein catabolism (Ubiquitination)	Cell Cycle	Cell death/ survival	Development, growth and differentiation
	Hspa9	Protein catabolism (Ubiquitination)	Transport
	Hspbp1	Protein catabolism (Ubiquitination)
	Hsph1	Protein catabolism (Ubiquitination)	Cell death/ survival
	Itch	Protein catabolism (Ubiquitination)	Cell death/ survival	Development, growth and differentiation
	Otub1	Protein catabolism (Ubiquitination)
	Pcnp	Protein catabolism (Ubiquitination)
	Psmb7	Protein catabolism (Ubiquitination)
	Psmc1	Protein catabolism (Ubiquitination)	Cell cycle
	Psmc4	Protein catabolism (Ubiquitination)	Development, growth and differentiation
	Rc3h1	Protein catabolism (Ubiquitination)	Development, growth and differentiation
	Rchy1	Protein catabolism (Ubiquitination)	Cell cycle
	Rnf13	Protein catabolism (Ubiquitination)
	Rnf135	Protein catabolism (Ubiquitination)
	Rnf168	Protein catabolism (Ubiquitination)
	Rnf25	Protein catabolism (Ubiquitination)
	Stub1	Protein catabolism (Ubiquitination)	Cell death/ survival
	Tpp2	Protein catabolism (Ubiquitination)	Cell cycle	Cell death/ survival
	Trim33	Protein catabolism (Ubiquitination)	Cell cycle	Development, growth and differentiation	Morphology
	Trim63	Protein catabolism (Ubiquitination)
	Ubb	Protein catabolism (Ubiquitination)
	Ube2b	Protein catabolism (Ubiquitination)	Cell Cycle	Cell death/ survival
	Ubr1	Protein catabolism (Ubiquitination)	Development, growth and differentiation	Transport	Morphology	Lipid metabolism
	Uchl1	Protein catabolism (Ubiquitination)	Cell death/ survival
	Usp19	Protein catabolism (Ubiquitination)
	Usp8	Protein catabolism (Ubiquitination)	Cell Cycle	Cell death/ survival	Development, growth and differentiation
	Uspl1	Protein catabolism (Ubiquitination)
	Vcpip1	Protein catabolism (Ubiquitination)	Cell Cycle
	Zer1	Protein catabolism (Ubiquitination)
	Zfp91	Protein catabolism (Ubiquitination)	signaling (activation of kB inducing kinase activity)
Signaling	Akap10	Signaling
	Arl15	Signaling
	Arl5c	Signaling
	Cxxc5	Signaling
	Dlgap4	Signaling
	Dnmbp	Signaling
	Gpr119	Signaling
	Gpr135	Signaling
	Gpr146	Signaling
	Gpr19	Signaling
	Gpsm3	Signaling
	Lpxn	Signaling	cell adhesion
	Map3k3	Signaling
	Map4k1	Signaling
	Mapkapk5	Signaling	Cell death/ survival
	Nanog	Signaling	Cell Cycle	Cell death/ survival	Cell proliferation
	Ncs1	Signaling	Transport
	Nfkbia	Signaling	Cell Cycle	Cell death/ survival	Development, growth and differentiation	Transport
	Nkiras2	Signaling	cellular metabolism (nucleobase)
	Ppil5	Signaling
	Psd	Signaling	Development, growth and differentiation
	Rap2b	Signaling
	Rasgrp2	Signaling
	Rasgrp3	Signaling
	Rgl2	Signaling
	Rhebl1	Signaling	Cellular metabolism (GTP catabolism)
	Rhot1	Signaling
	Sdc4	Signaling
	Shoc2	Signaling
	Snx14	Signaling	Others (cell communication)
	Socs4	Signaling
	Spred1	Signaling
	Spsb1	Signaling
	Spsb2	Signaling
	Stam2	Signaling
	Tbc1d15	Signaling
	Tbx6	Signaling
Transcription	Aatf	Transcription	Cell Cycle	Cell death/ survival
	Abra	Transcription	Transport
	Airn	Transcription
	Arrb1	Transcription	Cell Cycle	Protein Catabolism (Ub)	Cell death/ survival
	Aspm	Transcription
	Atf7	Transcription	Cell death/ survival	Development, growth and differentiation
	Bcl10	Transcription	Protein Catabolism (Ub)		Cell death/ survival
	Blzf1	Transcription	Transport
	Cand1	Transcription	Protein Catabolism (Ub)
	Carhsp1	transcription
	Ccrn4l	Transcription
	Cebpa	Transcription	Cell Cycle	Cell death/ survival	Development, growth and differentiation	Transport	Morphology	Lipid metabolism
	Cnbp	Transcription
	Crtc2	Transcription	Cell death/ survival
	Csde1	Transcription
	Cul4a	Transcription	Cell Cycle		Cell death/ survival
	Cux1	Transcription	Cell death/ survival	Development, growth and differentiation
	Dab2	Transcription	Cell death/ survival	Development, growth and differentiation	Morphology
	Dbp	Transcription
	Dcaf6	Transcription
	Ddx17	Transcription	Cell Cycle	Cell death/ survival
	Dlx6	Transcription
	Dnajb5	Transcription	Protein Catabolism (Ub)
	Dnttip2	Transcription
	Drg1	Transcription
	Ercc3	Transcription	Cell Cycle	Cell death/ survival
	Esf1	Transcription
	Ets2	Transcription	Cell death/ survival	Development, growth and differentiation	Morphology
	Etv3	Transcription	Cell Cycle
	Fhod1	Transcription
	Fosl2	Transcription	Cell Cycle	Cell death/ survival	Development, growth and differentiation
	Foxo1	Transcription	Cell Cycle	Cell death/ survival	Development, growth and differentiation	Morphology	Lipid metabolism	Transport
	Foxo3	Transcription	Cell Cycle	Cell death/ survival	Development, growth and differentiation	Lipid metabolism	Transport
	Foxp3	Transcription	Cell Cycle	Cell death/ survival
	Gabpa	Transcription	Cell death/ survival	Development, growth and differentiation	Morphology
	Gabpb2	Transcription
	Gcfc1	Transcription
	Gdf7	Transcription	Cell death/ survival
	Gng2	Transcription
	Gpbp1l1	Transcription
	Grlf1	Transcription	Development, growth and differentiation
	Gtf2f1	Transcription
	Gtf2h1	Transcription
	Hic2	Transcription
	Hinfp	Transcription	Cell Cycle
	Hnrnpc	Transcription	Cell death/ survival
	Hnrnpl	Transcription
	Hoxa5	Transcription	Cell death/ survival	Development, growth and differentiation
	Hoxa7	Transcription	Cell death/ survival
	Hr	Transcription
	Hsbp1	Transcription
	Id3	Transcription	Cell Cycle	Cell death/ survival	Development, growth and differentiation
	Ilf2	Transcription	Cell death/ survival
	Ing5	Transcription	Cell Cycle	Development, growth and differentiation
	Jund	Transcription	Cell death/ survival	Development, growth and differentiation
	Kdm3a	Transcription	Cell death/ survival	Transport	Lipid metabolism
	Klf7	Transcription	Cell death/ survival
	Lime1	Transcription
	Lrch4	Transcription
	Lrrfip1	Transcription
	Max	Transcription	Cell Cycle	Cell death/ survival	Development, growth and differentiation	Morphology
	Mbd3	Transcription	Cell death/ survival
	Mcts2	Transcription
	Mef2d	Transcription	Cell death/ survival
	Mlf1ip	Transcription
	Mll2	Transcription	Cell death/ survival	Development, growth and differentiation
	Mnt	Transcription	Cell Cycle	Cell death/ survival	Development, growth and differentiation
	Mtf1	Transcription	Cell death/ survival
	Myd88	Transcription	Cell death/ survival
	Myst1	Transcription
	Ncoa3	Transcription	Cell death/ survival	Development, growth and differentiation
	Nfic	Transcription	Cell death/ survival
	Nfx1	Transcription
	Nkx6-3	transcription
	Nrip2	Transcription
	Ogg1	Transcription	Cell death/ survival
	Paf1	Transcription	Cell Cycle
	Pcgf3	Transcription
	Pcid2	Transcription	Development, growth and differentiation	Cell cycle	Cell death/ survival
	Pcna	Transcription	Cell Cycle	Cell death/ survival
	Pdcd11	Transcription	Cell death/ survival
	Per1	Transcription	Cell death/ survival
	Pias4	Transcription	Cell death/ survival
	Psmc5	Transcription	Cell Cycle	Protein catabolism (ubiquitination)
	Ptch1	Transcription	Cell death/ survival	Development, growth and differentiation
	Ptma	Transcription
	Rb1	Transcription	Cell Cycle	Development, growth and differentiation	Morphology
	Rbm15	Transcription
	Rbm39	Transcription
	Rfxap	Transcription
	Rlim	Transcription	Protein Catabolism (Ub)
	Rnf14	Transcription
	Scx	Transcription	Cell death/ survival	Development, growth and differentiation
	Smarcc2	Transcription
	Smarce1	Transcription	Cell Cycle	Cell death/ survival	Development, growth and differentiation
	Sp2	Transcription
	Sp3	Transcription	Cell death/ survival
	Spen	Transcription	Cell Cycle	Cell death/ survival
	Tada3	Transcription	Cell death/ survival
	Taf13	Transcription
	Tal1	Transcription	Cell Cycle	Cell death/ survival	Development, growth and differentiation	Morphology
	Tef	Transcription
	Tgfbrap1	Transcription
	Thrb	Transcription	Cell Cycle	Cell death/ survival	Development, growth and differentiation	Morphology
	Trak2	Transcription
	Trp53inp2	Transcription
	Txnip	Transcription	Cell Cycle	Cell death/ survival	Lipid metabolism
	Ubn1	Transcription
	Usp22	Transcription	Cell Cycle	Protein Catabolism
	Vsx2	Transcription
	Yy1	Transcription	Cell Cycle	Cell death/ survival	Development, growth and differentiation
	Zbtb33	Transcription
	Zbtb7b	Transcription
	Zbtb9	Transcription
	Zfp1	Transcription
	Zfp12	Transcription
	Zfp292	Transcription
	Zfp367	Transcription
	Zfp692-ps	Transcription
	Zfp768	Transcription
	Zfp787	Transcription
	Zkscan17	Transcription
	Zmiz1	Transcription	Development, growth and differentiation	Morphology
	Zscan12	Transcription
	Abtb1	Translation
Translation	Apex1	Translation	Cell death/ survival		Development, growth and differentiation	Morphology
	Bat2	Translation
	Cdkn1b	Translation	Cell Cycle	Cell death/ survival	Development, growth and differentiation	Morphology
	Cirbp	Translation	Cell Cycle	Development, growth and differentiation
	Cnot8	Translation
	Cops5	Translation	Cell Cycle	Development, growth and differentiation
	Cpsf1	Translation
	Dalrd3	Translation
	Dars2	Translation
	Eef2	Translation
	Eif1ad	Translation
	Eif2ak3	Translation	Cell Cycle	Cell death/ survival	Development, growth and differentiation
	Eif2b4	Translation	Cell Cycle
	Eif2s3x	Translation	Cell Cycle
	Eif3f	Translation
	Eif3k	Translation
	Eif4a1	Translation	Signaling
	Eif4b	Translation	Cell Cycle
	Farsa	Translation
	Ftsj3	Translation	Chromatin modification (methylation)
	Lsm14b	Translation	Development, growth and differentiation
	Mars	Translation
	Mrpl11	Translation
	Mrpl17	Translation	Cell Cycle
	Mrpl2	Translation	Cell Cycle
	Mrpl30	Translation
	Mrpl49	Translation
	Mrpl55	Translation
	Mrps18a	Translation
	Mrps18b	Translation
	Mrps27	Translation
	Mttp	Translation	Development, growth and differentiation	Transport	Lipid metabolism
	Ncbp1	Translation	Cell Cycle
	Ndufa13	Translation	Cell Cycle	Cell death/ survival	Development, growth and differentiation	Morphology
	Npm1	Translation	Cell Cycle	Cell death/ survival	Development, growth and differentiation	Transport
	Pim1	Translation	Cell Cycle	Cell death/ survival	Development, growth and differentiation
	Pou2f1	Translation	Cell death/ survival	Development, growth and differentiation	Morphology
	Pura	Translation	Cell Cycle	Cell death/ survival	Development, growth and differentiation
	Rapgef3	Translation	Cell death/ survival
	Rbm4	Translation	Cell Cycle
	Rpl17	Translation
	Rpl18a	Translation
	Rpl22l1	Translation
	Rpl3l	Translation
	Rpl41	Translation
	Rpl8	Translation
	Rps21	Translation
	Rps5	Translation
	Rps8	Translation
	Vegfa	Translation	Cell Cycle	Cell death/ survival
Transport	Aagab	Transport
	Aftph	Transport
	Apoa5	Transport	Lipid metabolism
	Atp6v0d1	Transport
	Cacng2	Transport
	Calcrl	Transport	Cell death/ survival
	Cisd3	Transport
	Clcc1	Transport
	Clcn4-2	Transport
	Cox18	Transport
	Dbil5	Transport
	Elmo3	Transport
	Ergic3	Transport
	Erp29	Transport
	Fabp5	Transport	Lipid metabolism
	Hcn2	Transport
	Idh1	Transport	Lipid metabolism	Carbohydrate metabolism
	Ipo13	Transport
	Itln1	Transport
	Kpnb1	Transport
	Mcm3ap	Transport
	Mfsd2b	Transport
	Mitd1	Transport
	Napa	Transport	Cell death/ survival
	Ndufb10	Transport
	Ndufb2	Transport
	Ndufb5	Transport
	Nkain3	Transport
	Nme7	Transport	signaling
	Ppp1r10	Transport
	Praf2	Transport
	Rab10	Transport
	Rab24	Transport	signaling
	Rab3gap2	Transport
	Rab43	Transport	signaling
	Rbm22	Transport
	Sec23ip	Transport
	Slc25a29	transport
	Slc25a33	transport
	Slc25a47	transport
	Slc45a4	Transport
	Slc4a10	Transport
	Slc4a5	Transport
	Snx3	Transport
	Stradb	Transport	Cell death/ survival
	Tmem9	Transport
	Tnpo1	Transport
	Txlna	Transport	Lipid metabolism
	Ucp3	Transport	Lipid metabolism
	Uqcr11	Transport
	Uts2r	Transport	Lipid metabolism
	Zg16	Transport
	Slc6a6	Transport (beta-alanine)
	Trpm8	Transport (calcium)
	Slc35a5	Transport (carbohydrate)
	Slc35b1	Transport (carbohydrate)
	Sco1	Transport (copper ion)
	Snx17	Transport (endocytosis)
	Kcnh4	Transport (ion)
	Kctd15	Transport (ion)
	Kctd21	Transport (ion)
	Tmem38a	Transport (ion)
	Slc9a5	Transport (ion/ proton)
	Nup107	Transport (mRNA)
	Icam5	Transport (phagocytosis)
	Gcc2	Transport (protein targeting)
	Ssr2	Transport (protein targeting)
	Ssr3	Transport (protein targeting)
	Ssr4	Transport (protein targeting)
	Lman2	Transport (protein)
	Rph3a	Transport (protein)
	Sec24a	Transport (protein)
	Sec24c	Transport (protein)
	Srpr	Transport (protein)	Cellular metabolism (GTP catabolism)
	Synrg	Transport (protein)
	Timm17a	Transport (protein)
	Tmco6	Transport (protein)
	Tnpo3	Transport (protein)
	Vps26b	Transport (protein)
	Stx4a	Transport (vesicle-mediated)
